# Supplementary material for: Unexpected Classes of Aquaporin Channels Detected by Transcriptomic Analysis in Human Brain Are Associated with Both Patient Age and Alzheimer’s Disease Status
Source: Biomedicines. 2023 Mar 3;11(3):770. doi: 10.3390/biomedicines11030770 (PMC10045580; doi:10.3390/biomedicines11030770)
Supplement: Supplementary file 1 [file biomedicines-11-00770-s001.zip]

Archive with 1 entries (1 files):
- biomedicines-2209202-supplementary.pdf
